# Supplementary material for: Genetic and phenotypic associations between root architecture, arbuscular mycorrhizal fungi colonisation and low phosphate tolerance in strawberry (Fragaria × ananassa)
Source: BMC Plant Biol. 2020 Apr 9;20:154. doi: 10.1186/s12870-020-02347-x (PMC7146916; doi:10.1186/s12870-020-02347-x)
Supplement: Supplementary file 3 — Additional file 3. [file 12870_2020_2347_MOESM3_ESM.xlsx]

## Sheet: Sheet1
*dataset_name	*stock_name	*genus	*species	$Affx-88809707	$Affx-88809735	$Affx-88809642	$Affx-88809561	$Affx-88809439	$Affx-88809389	$Affx-88903126	$Affx-88809334	$Affx-88809322	$Affx-88809350	$Affx-88809205	$Affx-88809203	$Affx-88809249	$Affx-88810984	$Affx-88810927	$Affx-88810980	$Affx-88810913	$Affx-88810999	$Affx-88810987	$Affx-88810897	$Affx-88810844	$Affx-88810828	$Affx-88810862	$Affx-88810820	$Affx-88903112	$Affx-88810781	$Affx-88810769	$Affx-88810580	$Affx-88810609	$Affx-88810623	$Affx-88810718	$Affx-88810279	$Affx-88810461	$Affx-88810445	$Affx-88810564	$Affx-88810376	$Affx-88903885	$Affx-88810545	$Affx-88810283	$Affx-88810333	$Affx-88810348	$Affx-88810209	$Affx-88810214	$Affx-88810162	$Affx-88810084	$Affx-88810194
Redgauntlet x Hapil SNP genotype data	RGxHA1001	Fragaria	Fragaria ananassa	np	np	np	np	nn	nn	np	np	np	np	np	np	nn	np	nn	np	np	nn	np	np	np	nn	nn	nn	np	np	np	nn	np	np	nn	nn	nn	lm	lm	lm	lm	lm	lm	lm	lm	lm	ll	lm	lm	lm
Redgauntlet x Hapil SNP genotype data	RGxHA002	Fragaria	Fragaria ananassa	np	np	np	np	nn	nn	np	np	np	np	np	np	nn	np	nn	np	np	nn	np	np	np	nn	nn	nn	np	np	np	nn	np	np	nn	nn	nn	lm	lm	lm	lm	lm	lm	lm	lm	lm	ll	lm	lm	lm
Redgauntlet x Hapil SNP genotype data	RGxHA1003	Fragaria	Fragaria ananassa	np	np	np	np	nn	nn	np	np	np	np	np	np	nn	np	nn	np	np	nn	np	np	np	nn	nn	nn	np	np	np	nn	np	np	nn	nn	nn	ll	ll	ll	ll	ll	ll	ll	ll	ll	lm	ll	ll	ll
Redgauntlet x Hapil SNP genotype data	RGxHA004	Fragaria	Fragaria ananassa	nn	nn	nn	nn	np	np	nn	nn	nn	nn	nn	nn	np	nn	np	nn	nn	np	nn	nn	nn	np	np	np	nn	nn	nn	np	nn	nn	np	np	np	lm	lm	lm	lm	lm	lm	lm	lm	lm	ll	lm	lm	lm
Redgauntlet x Hapil SNP genotype data	RGxHA005	Fragaria	Fragaria ananassa	nn	nn	nn	nn	np	np	nn	nn	nn	nn	nn	nn	np	nn	np	nn	nn	np	nn	nn	nn	np	np	np	nn	nn	nn	np	nn	nn	np	np	np	ll	ll	ll	ll	ll	ll	ll	ll	ll	lm	ll	ll	ll
Redgauntlet x Hapil SNP genotype data	RGxHA006	Fragaria	Fragaria ananassa	nn	nn	nn	nn	np	np	nn	nn	nn	nn	nn	nn	np	nn	np	nn	nn	np	nn	nn	nn	np	np	np	nn	nn	nn	np	nn	nn	np	np	np	lm	lm	lm	lm	lm	lm	lm	lm	lm	ll	lm	lm	lm
Redgauntlet x Hapil SNP genotype data	RGxHA008	Fragaria	Fragaria ananassa	np	np	np	np	nn	nn	np	np	np	np	np	np	nn	np	nn	np	np	nn	np	np	np	nn	nn	nn	np	np	np	nn	np	np	nn	nn	nn	lm	lm	lm	lm	lm	lm	lm	lm	lm	ll	lm	lm	lm
Redgauntlet x Hapil SNP genotype data	RGxHA009	Fragaria	Fragaria ananassa	np	np	np	np	nn	nn	np	np	np	np	np	np	nn	np	nn	np	np	nn	np	np	np	nn	nn	nn	np	np	np	nn	np	np	nn	nn	nn	ll	ll	ll	ll	ll	ll	ll	ll	ll	lm	ll	ll	ll
Redgauntlet x Hapil SNP genotype data	RGxHA1010	Fragaria	Fragaria ananassa	np	np	np	np	nn	nn	np	np	np	np	np	np	nn	np	nn	np	np	nn	np	np	np	nn	nn	nn	np	np	np	nn	np	np	nn	nn	nn	ll	ll	ll	ll	ll	ll	ll	ll	ll	lm	ll	ll	ll
Redgauntlet x Hapil SNP genotype data	RGxHA1011	Fragaria	Fragaria ananassa	nn	nn	nn	nn	np	np	nn	nn	nn	nn	nn	nn	np	nn	np	nn	nn	np	nn	nn	nn	np	np	np	nn	nn	nn	np	nn	nn	np	np	np	lm	lm	lm	lm	lm	lm	lm	lm	lm	ll	lm	lm	lm
Redgauntlet x Hapil SNP genotype data	RGxHA1012	Fragaria	Fragaria ananassa	nn	nn	nn	nn	np	np	nn	nn	nn	nn	nn	nn	np	nn	np	nn	nn	np	nn	nn	nn	np	np	np	nn	nn	nn	np	nn	nn	np	np	np	ll	ll	ll	ll	ll	ll	ll	ll	ll	lm	ll	ll	ll
Redgauntlet x Hapil SNP genotype data	RGxHA1013	Fragaria	Fragaria ananassa	nn	nn	nn	nn	np	np	nn	nn	nn	nn	nn	nn	np	nn	np	nn	nn	np	nn	nn	nn	np	np	np	nn	nn	nn	np	nn	nn	np	np	np	lm	lm	lm	lm	lm	lm	lm	lm	lm	ll	lm	lm	lm
Redgauntlet x Hapil SNP genotype data	RGxHA014	Fragaria	Fragaria ananassa	nn	nn	nn	nn	np	np	nn	nn	nn	nn	nn	nn	np	nn	np	nn	nn	np	nn	nn	nn	np	np	np	nn	nn	nn	np	nn	nn	np	np	np	lm	lm	lm	lm	lm	lm	lm	lm	lm	ll	lm	lm	lm
Redgauntlet x Hapil SNP genotype data	RGxHA017	Fragaria	Fragaria ananassa	np	np	np	np	nn	nn	np	np	np	np	np	np	nn	np	nn	np	np	nn	np	np	np	nn	nn	nn	np	np	np	nn	np	np	nn	nn	nn	lm	lm	lm	lm	lm	lm	lm	lm	lm	ll	lm	lm	lm
Redgauntlet x Hapil SNP genotype data	RGxHA018	Fragaria	Fragaria ananassa	np	np	np	np	nn	nn	np	np	np	np	np	np	nn	np	nn	np	np	nn	np	np	np	nn	nn	nn	np	np	np	nn	np	np	nn	nn	nn	lm	lm	lm	lm	lm	lm	lm	lm	lm	ll	lm	lm	lm
Redgauntlet x Hapil SNP genotype data	RGxHA019	Fragaria	Fragaria ananassa	nn	nn	nn	nn	np	np	nn	nn	nn	nn	nn	nn	np	nn	np	nn	nn	np	nn	nn	nn	np	np	np	nn	nn	nn	np	nn	nn	np	np	np	ll	ll	ll	ll	ll	ll	ll	ll	ll	lm	ll	ll	ll
Redgauntlet x Hapil SNP genotype data	RGxHA020	Fragaria	Fragaria ananassa	np	np	np	np	nn	nn	np	np	np	np	np	np	nn	np	nn	np	np	nn	np	np	np	nn	nn	nn	np	np	np	nn	np	np	nn	nn	nn	ll	ll	ll	ll	ll	ll	ll	ll	ll	lm	ll	ll	ll
Redgauntlet x Hapil SNP genotype data	RGxHA021	Fragaria	Fragaria ananassa	np	np	np	np	nn	nn	np	np	np	np	np	np	nn	np	nn	np	np	nn	np	np	np	nn	nn	nn	np	np	np	nn	np	np	nn	nn	nn	lm	lm	lm	lm	lm	lm	lm	lm	lm	ll	lm	lm	lm
Redgauntlet x Hapil SNP genotype data	RGxHA022	Fragaria	Fragaria ananassa	np	np	np	np	nn	nn	np	np	np	np	np	np	nn	np	nn	np	np	nn	np	np	np	nn	nn	nn	np	np	np	nn	np	np	nn	nn	nn	lm	lm	lm	lm	lm	lm	lm	lm	lm	ll	lm	lm	lm
Redgauntlet x Hapil SNP genotype data	RGxHA023	Fragaria	Fragaria ananassa	nn	nn	nn	nn	np	np	nn	nn	nn	nn	nn	nn	np	nn	np	nn	nn	np	nn	nn	nn	np	np	np	nn	nn	nn	np	nn	nn	np	np	np	lm	lm	lm	lm	lm	lm	lm	lm	lm	ll	lm	lm	lm
Redgauntlet x Hapil SNP genotype data	RGxHA024	Fragaria	Fragaria ananassa	np	np	np	np	nn	nn	np	np	np	np	np	np	nn	np	nn	np	np	nn	np	np	np	nn	nn	nn	np	np	np	nn	np	np	nn	nn	nn	lm	lm	lm	lm	lm	lm	lm	lm	lm	ll	lm	lm	lm
Redgauntlet x Hapil SNP genotype data	RGxHA1025	Fragaria	Fragaria ananassa	np	np	np	np	nn	nn	np	np	np	np	np	np	nn	np	nn	np	np	nn	np	np	np	nn	nn	nn	np	np	np	nn	np	np	nn	nn	nn	ll	ll	ll	ll	ll	ll	ll	ll	ll	lm	ll	ll	ll
Redgauntlet x Hapil SNP genotype data	RGxHA026	Fragaria	Fragaria ananassa	nn	nn	nn	nn	np	np	nn	nn	nn	nn	nn	nn	np	nn	np	nn	nn	np	nn	nn	nn	np	np	np	nn	nn	nn	np	nn	nn	np	np	np	lm	lm	lm	lm	lm	lm	lm	lm	lm	ll	lm	lm	lm
Redgauntlet x Hapil SNP genotype data	RGxHA027	Fragaria	Fragaria ananassa	np	np	np	np	nn	nn	np	np	np	np	np	np	nn	np	nn	np	np	nn	np	np	np	nn	nn	nn	np	np	np	nn	np	np	nn	nn	nn	lm	lm	lm	lm	lm	lm	lm	lm	lm	ll	lm	lm	lm
Redgauntlet x Hapil SNP genotype data	RGxHA1028	Fragaria	Fragaria ananassa	nn	nn	nn	nn	np	np	nn	nn	nn	nn	nn	nn	np	nn	np	nn	nn	np	nn	nn	nn	np	np	np	nn	nn	nn	np	nn	nn	np	np	np	ll	ll	ll	ll	ll	ll	ll	ll	ll	lm	ll	ll	ll
Redgauntlet x Hapil SNP genotype data	RGxHA1030	Fragaria	Fragaria ananassa	nn	nn	nn	nn	np	np	nn	nn	nn	nn	nn	nn	np	nn	np	nn	nn	np	nn	nn	nn	np	np	np	nn	nn	nn	np	nn	nn	np	np	np	ll	ll	ll	ll	ll	ll	ll	ll	ll	lm	ll	ll	ll
Redgauntlet x Hapil SNP genotype data	RGxHA031	Fragaria	Fragaria ananassa	np	np	np	np	nn	nn	np	np	np	np	np	np	nn	np	nn	np	np	nn	np	np	np	nn	nn	nn	np	np	np	nn	np	np	nn	nn	nn	ll	ll	ll	ll	ll	ll	ll	ll	ll	lm	ll	ll	ll
Redgauntlet x Hapil SNP genotype data	RGxHA1032	Fragaria	Fragaria ananassa	nn	nn	nn	nn	np	np	nn	nn	nn	nn	nn	nn	np	nn	np	nn	nn	np	nn	nn	nn	np	np	np	nn	nn	nn	np	nn	nn	np	np	np	lm	lm	lm	lm	lm	lm	lm	lm	lm	ll	lm	lm	lm
Redgauntlet x Hapil SNP genotype data	RGxHA033	Fragaria	Fragaria ananassa	nn	nn	nn	nn	np	np	nn	nn	nn	nn	nn	nn	np	nn	np	nn	nn	np	nn	nn	nn	np	np	np	nn	nn	nn	np	nn	nn	np	np	np	lm	lm	lm	lm	lm	lm	lm	lm	lm	ll	lm	lm	lm
Redgauntlet x Hapil SNP genotype data	RGxHA034	Fragaria	Fragaria ananassa	nn	nn	nn	nn	np	np	nn	nn	nn	nn	nn	nn	np	nn	np	nn	nn	np	nn	nn	nn	np	np	np	nn	nn	nn	np	nn	nn	np	np	np	ll	ll	ll	ll	ll	ll	ll	ll	ll	lm	ll	ll	ll
Redgauntlet x Hapil SNP genotype data	RGxHA035	Fragaria	Fragaria ananassa	np	np	np	np	nn	nn	np	np	np	np	np	np	nn	np	nn	np	np	nn	np	np	np	nn	nn	nn	np	np	np	nn	np	np	nn	nn	nn	ll	ll	ll	ll	ll	ll	ll	ll	ll	lm	ll	ll	ll
Redgauntlet x Hapil SNP genotype data	RGxHA1036	Fragaria	Fragaria ananassa	nn	nn	nn	nn	np	np	nn	nn	nn	nn	nn	nn	np	nn	np	nn	nn	np	nn	nn	nn	np	np	np	nn	nn	nn	np	nn	nn	np	np	np	lm	lm	lm	lm	lm	lm	lm	lm	lm	ll	lm	lm	lm
Redgauntlet x Hapil SNP genotype data	RGxHA037	Fragaria	Fragaria ananassa	np	np	np	np	nn	nn	np	np	np	np	np	np	nn	np	nn	np	np	nn	np	np	np	nn	nn	nn	np	np	np	nn	np	np	nn	nn	nn	ll	ll	ll	ll	ll	ll	ll	ll	ll	lm	ll	ll	ll
Redgauntlet x Hapil SNP genotype data	RGxHA038	Fragaria	Fragaria ananassa	np	np	np	np	nn	nn	np	np	np	np	np	np	nn	np	nn	np	np	nn	np	np	np	nn	nn	nn	np	np	np	nn	np	np	nn	nn	nn	ll	ll	ll	ll	ll	ll	ll	ll	ll	lm	ll	ll	ll
Redgauntlet x Hapil SNP genotype data	RGxHA039	Fragaria	Fragaria ananassa	np	np	np	np	nn	nn	np	np	np	np	np	np	nn	np	nn	np	np	nn	np	np	np	nn	nn	nn	np	np	np	nn	np	np	nn	nn	nn	lm	lm	lm	lm	lm	lm	lm	lm	lm	ll	lm	lm	lm
Redgauntlet x Hapil SNP genotype data	RGxHA041	Fragaria	Fragaria ananassa	nn	nn	nn	nn	np	np	nn	nn	nn	nn	nn	nn	np	nn	np	nn	nn	np	nn	nn	nn	np	np	np	nn	nn	nn	np	nn	nn	np	np	np	lm	lm	lm	lm	lm	lm	lm	lm	lm	ll	lm	lm	lm
Redgauntlet x Hapil SNP genotype data	RGxHA042	Fragaria	Fragaria ananassa	np	np	np	np	nn	nn	np	np	np	np	np	np	nn	np	nn	np	np	nn	np	np	np	nn	nn	nn	np	np	np	nn	np	np	nn	nn	nn	lm	lm	lm	lm	lm	lm	lm	lm	lm	ll	lm	lm	lm
Redgauntlet x Hapil SNP genotype data	RGxHA043	Fragaria	Fragaria ananassa	np	np	np	np	nn	nn	np	np	np	np	np	np	nn	np	nn	np	np	nn	np	np	np	nn	nn	nn	np	np	np	nn	np	np	nn	nn	nn	lm	lm	lm	lm	lm	lm	lm	lm	lm	ll	lm	lm	lm
Redgauntlet x Hapil SNP genotype data	RGxHA1045	Fragaria	Fragaria ananassa	np	np	np	np	nn	nn	np	np	np	np	np	np	nn	np	nn	np	np	nn	np	np	np	nn	nn	nn	np	np	np	nn	np	np	nn	nn	nn	ll	ll	ll	ll	ll	ll	ll	ll	ll	lm	ll	ll	ll
Redgauntlet x Hapil SNP genotype data	RGxHA047	Fragaria	Fragaria ananassa	np	np	np	np	nn	nn	np	np	np	np	np	np	nn	np	nn	np	np	nn	np	np	np	nn	nn	nn	np	np	np	nn	np	np	nn	nn	nn	lm	lm	lm	lm	lm	lm	lm	lm	lm	ll	lm	lm	lm
Redgauntlet x Hapil SNP genotype data	RGxHA049	Fragaria	Fragaria ananassa	np	np	np	np	nn	nn	np	np	np	np	np	np	nn	np	nn	np	np	nn	np	np	np	nn	nn	nn	np	np	np	nn	np	np	nn	nn	nn	lm	lm	lm	lm	lm	lm	lm	lm	lm	ll	lm	lm	lm
Redgauntlet x Hapil SNP genotype data	RGxHA050	Fragaria	Fragaria ananassa	nn	nn	nn	nn	np	np	nn	nn	nn	nn	nn	nn	np	nn	np	nn	nn	np	nn	nn	nn	np	np	np	nn	nn	nn	np	nn	nn	np	np	np	lm	lm	lm	lm	lm	lm	lm	lm	lm	ll	lm	lm	lm
Redgauntlet x Hapil SNP genotype data	RGxHA1051	Fragaria	Fragaria ananassa	nn	nn	nn	nn	np	np	nn	nn	nn	nn	nn	nn	np	nn	np	nn	nn	np	nn	nn	nn	np	np	np	nn	nn	nn	np	nn	nn	np	np	np	lm	lm	lm	lm	lm	lm	lm	lm	lm	ll	lm	lm	lm
Redgauntlet x Hapil SNP genotype data	RGxHA052	Fragaria	Fragaria ananassa	nn	nn	nn	nn	np	np	nn	nn	nn	nn	nn	nn	np	np	np	nn	nn	np	nn	nn	nn	np	np	np	nn	nn	nn	np	nn	nn	np	np	np	lm	lm	lm	lm	lm	lm	lm	lm	lm	ll	lm	lm	lm
Redgauntlet x Hapil SNP genotype data	RGxHA053	Fragaria	Fragaria ananassa	nn	nn	nn	nn	np	np	nn	nn	nn	nn	nn	nn	np	nn	np	nn	nn	np	nn	nn	nn	np	np	np	nn	nn	nn	np	nn	nn	np	np	np	lm	lm	lm	lm	lm	lm	lm	lm	lm	ll	lm	lm	lm
Redgauntlet x Hapil SNP genotype data	RGxHA1054	Fragaria	Fragaria ananassa	nn	nn	nn	nn	np	np	nn	nn	nn	nn	nn	nn	np	nn	np	nn	nn	np	nn	nn	nn	np	np	np	nn	nn	nn	np	nn	nn	np	np	np	lm	lm	lm	lm	lm	lm	lm	lm	lm	ll	lm	lm	lm
Redgauntlet x Hapil SNP genotype data	RGxHA1055	Fragaria	Fragaria ananassa	nn	nn	nn	nn	np	np	nn	nn	nn	nn	nn	nn	np	nn	np	nn	nn	np	nn	nn	nn	np	np	np	nn	nn	nn	np	nn	nn	np	np	np	ll	ll	ll	ll	ll	ll	ll	ll	ll	lm	ll	ll	ll
Redgauntlet x Hapil SNP genotype data	RGxHA1056	Fragaria	Fragaria ananassa	nn	nn	nn	nn	np	np	nn	nn	nn	nn	nn	nn	np	nn	np	nn	nn	np	nn	nn	nn	np	np	np	nn	nn	nn	np	nn	nn	np	np	np	lm	lm	lm	lm	lm	lm	lm	lm	lm	ll	lm	lm	lm
Redgauntlet x Hapil SNP genotype data	RGxHA057	Fragaria	Fragaria ananassa	nn	nn	nn	nn	np	np	nn	nn	nn	nn	nn	nn	np	nn	np	nn	nn	np	nn	nn	nn	np	np	np	nn	nn	nn	np	nn	nn	np	np	np	ll	ll	ll	ll	ll	ll	ll	ll	ll	lm	ll	ll	ll
Redgauntlet x Hapil SNP genotype data	RGxHA058	Fragaria	Fragaria ananassa	nn	nn	nn	nn	np	np	nn	nn	nn	nn	nn	nn	np	nn	np	nn	nn	np	nn	nn	nn	np	np	np	nn	nn	nn	np	nn	nn	np	np	np	ll	ll	ll	ll	ll	ll	ll	ll	ll	lm	ll	ll	ll
Redgauntlet x Hapil SNP genotype data	RGxHA060	Fragaria	Fragaria ananassa	nn	nn	nn	nn	np	np	nn	nn	nn	nn	nn	nn	np	nn	np	nn	nn	np	nn	nn	nn	np	np	np	nn	nn	nn	np	nn	nn	np	np	np	ll	ll	ll	ll	ll	ll	ll	ll	ll	lm	ll	ll	ll
Redgauntlet x Hapil SNP genotype data	RGxHA061	Fragaria	Fragaria ananassa	np	np	np	np	nn	nn	np	np	np	np	np	np	nn	np	nn	np	np	nn	np	np	np	nn	nn	nn	np	np	np	nn	np	np	nn	nn	nn	ll	ll	ll	ll	ll	ll	ll	ll	ll	lm	ll	ll	ll
Redgauntlet x Hapil SNP genotype data	RGxHA062	Fragaria	Fragaria ananassa	np	np	np	np	nn	nn	np	np	np	np	np	np	nn	np	nn	np	np	nn	np	np	np	nn	nn	nn	np	np	np	nn	np	np	nn	nn	nn	ll	ll	ll	ll	ll	ll	ll	ll	ll	lm	ll	ll	ll
Redgauntlet x Hapil SNP genotype data	RGxHA1063	Fragaria	Fragaria ananassa	np	np	np	np	nn	nn	np	np	np	np	np	np	nn	np	nn	np	np	nn	np	np	np	nn	nn	nn	np	np	np	nn	np	np	nn	nn	nn	lm	lm	lm	lm	lm	lm	lm	lm	lm	ll	lm	lm	lm
Redgauntlet x Hapil SNP genotype data	RGxHA1065	Fragaria	Fragaria ananassa	np	np	np	np	nn	nn	np	np	np	np	np	np	nn	np	nn	np	np	nn	np	np	np	nn	nn	nn	np	np	np	nn	np	np	nn	nn	nn	lm	lm	lm	lm	lm	lm	lm	lm	lm	ll	lm	lm	lm
Redgauntlet x Hapil SNP genotype data	RGxHA1066	Fragaria	Fragaria ananassa	np	np	np	np	nn	nn	np	np	np	np	np	np	nn	np	nn	np	np	nn	np	np	np	nn	nn	nn	np	np	np	nn	np	np	nn	nn	nn	lm	lm	lm	lm	lm	lm	lm	lm	lm	ll	lm	lm	lm
Redgauntlet x Hapil SNP genotype data	RGxHA1067	Fragaria	Fragaria ananassa	np	np	np	np	nn	nn	np	np	np	np	np	np	nn	np	nn	np	np	nn	np	np	np	nn	nn	nn	np	np	np	nn	np	np	nn	nn	nn	ll	ll	ll	ll	ll	ll	ll	ll	ll	lm	ll	ll	ll
Redgauntlet x Hapil SNP genotype data	RGxHA068	Fragaria	Fragaria ananassa	np	np	np	np	nn	nn	np	np	np	np	np	np	nn	np	nn	np	np	nn	np	np	np	nn	nn	nn	np	np	np	nn	np	np	nn	nn	nn	lm	lm	lm	lm	lm	lm	lm	lm	lm	ll	lm	lm	lm
Redgauntlet x Hapil SNP genotype data	RGxHA069	Fragaria	Fragaria ananassa	nn	nn	nn	nn	np	np	nn	nn	nn	nn	nn	nn	np	nn	np	nn	nn	np	nn	nn	nn	np	np	np	nn	nn	nn	np	nn	nn	np	np	np	lm	lm	lm	lm	lm	lm	lm	lm	lm	ll	lm	lm	lm
Redgauntlet x Hapil SNP genotype data	RGxHA070	Fragaria	Fragaria ananassa	np	np	np	np	nn	nn	np	np	np	np	np	np	nn	np	nn	np	np	nn	np	np	np	nn	nn	nn	np	np	np	nn	np	np	nn	nn	nn	ll	ll	ll	ll	ll	ll	ll	ll	ll	lm	ll	ll	ll
Redgauntlet x Hapil SNP genotype data	RGxHA072	Fragaria	Fragaria ananassa	nn	nn	nn	nn	np	np	nn	nn	nn	nn	nn	nn	np	nn	np	nn	nn	np	nn	nn	nn	np	np	np	nn	nn	nn	np	nn	nn	np	np	np	lm	lm	lm	lm	lm	lm	lm	lm	lm	ll	lm	lm	lm
Redgauntlet x Hapil SNP genotype data	RGxHA1073	Fragaria	Fragaria ananassa	np	np	np	np	nn	nn	np	np	np	np	np	np	nn	np	nn	np	np	nn	np	np	np	nn	nn	nn	np	np	np	nn	np	np	nn	nn	nn	ll	ll	ll	ll	ll	ll	ll	ll	ll	lm	ll	ll	ll
Redgauntlet x Hapil SNP genotype data	RGxHA075	Fragaria	Fragaria ananassa	nn	nn	nn	nn	np	np	nn	nn	nn	nn	nn	nn	np	nn	np	nn	nn	np	nn	nn	nn	np	np	np	nn	nn	nn	np	nn	nn	np	np	np	ll	ll	ll	ll	ll	ll	ll	ll	ll	lm	ll	ll	ll
Redgauntlet x Hapil SNP genotype data	RGxHA1076	Fragaria	Fragaria ananassa	np	np	np	np	nn	nn	np	np	np	np	np	np	nn	np	nn	np	np	nn	np	np	np	nn	nn	nn	np	np	np	nn	np	np	nn	nn	nn	ll	ll	ll	ll	ll	ll	ll	ll	ll	lm	ll	ll	ll
Redgauntlet x Hapil SNP genotype data	RGxHA077	Fragaria	Fragaria ananassa	nn	nn	nn	nn	np	np	nn	nn	nn	nn	nn	nn	np	nn	np	nn	nn	np	nn	nn	nn	np	np	np	nn	nn	nn	np	nn	nn	np	np	np	lm	lm	lm	lm	lm	lm	lm	lm	lm	ll	lm	lm	lm
Redgauntlet x Hapil SNP genotype data	RGxHA078	Fragaria	Fragaria ananassa	np	np	np	np	nn	nn	np	np	np	np	np	np	nn	nn	np	nn	nn	np	nn	nn	nn	np	np	np	nn	nn	nn	np	nn	nn	np	np	np	lm	lm	lm	lm	lm	lm	lm	lm	lm	ll	lm	lm	lm
Redgauntlet x Hapil SNP genotype data	RGxHA079	Fragaria	Fragaria ananassa	np	np	np	np	nn	nn	np	np	np	np	np	np	nn	np	nn	np	np	nn	np	np	np	nn	nn	nn	np	np	np	nn	np	np	nn	nn	nn	lm	lm	lm	lm	lm	lm	lm	lm	lm	ll	lm	lm	lm
Redgauntlet x Hapil SNP genotype data	RGxHA080	Fragaria	Fragaria ananassa	np	np	np	np	nn	nn	np	np	np	np	np	np	nn	np	nn	np	np	nn	np	np	np	nn	nn	nn	np	np	np	nn	np	np	nn	nn	nn	ll	ll	ll	ll	ll	ll	ll	ll	ll	lm	ll	ll	ll
Redgauntlet x Hapil SNP genotype data	RGxHA081	Fragaria	Fragaria ananassa	np	np	np	np	nn	nn	np	np	np	np	np	np	nn	np	nn	np	np	nn	np	np	np	nn	nn	nn	np	np	np	nn	np	np	nn	nn	nn	ll	ll	ll	ll	ll	ll	ll	ll	ll	lm	ll	ll	ll
Redgauntlet x Hapil SNP genotype data	RGxHA1082	Fragaria	Fragaria ananassa	nn	nn	nn	nn	np	np	nn	nn	nn	nn	nn	nn	np	nn	np	nn	nn	np	nn	nn	nn	np	np	np	nn	nn	nn	np	nn	nn	np	np	np	lm	lm	lm	lm	lm	lm	lm	lm	lm	ll	lm	lm	lm
Redgauntlet x Hapil SNP genotype data	RGxHA083	Fragaria	Fragaria ananassa	np	np	np	np	nn	nn	np	np	np	np	np	np	nn	np	nn	np	np	nn	np	np	np	nn	nn	nn	np	np	np	nn	np	np	nn	nn	nn	ll	ll	ll	ll	ll	ll	ll	ll	ll	lm	ll	ll	ll
Redgauntlet x Hapil SNP genotype data	RGxHA1084	Fragaria	Fragaria ananassa	np	np	np	np	nn	nn	np	np	np	np	np	np	nn	np	nn	np	np	nn	np	np	np	nn	nn	nn	np	np	np	nn	np	np	nn	nn	nn	lm	lm	lm	lm	lm	lm	lm	lm	lm	ll	lm	lm	lm
Redgauntlet x Hapil SNP genotype data	RGxHA085	Fragaria	Fragaria ananassa	nn	nn	nn	nn	np	np	nn	nn	nn	nn	nn	nn	np	nn	np	nn	nn	np	nn	nn	nn	np	np	np	nn	nn	nn	np	nn	nn	np	np	np	lm	lm	lm	lm	lm	lm	lm	lm	lm	ll	lm	lm	lm
Redgauntlet x Hapil SNP genotype data	RGxHA086	Fragaria	Fragaria ananassa	nn	nn	nn	nn	np	np	nn	nn	nn	nn	nn	nn	np	nn	np	nn	nn	np	nn	nn	nn	np	np	np	nn	nn	nn	np	nn	nn	np	np	np	ll	ll	ll	ll	ll	ll	ll	ll	ll	lm	ll	ll	ll
Redgauntlet x Hapil SNP genotype data	RGxHA087	Fragaria	Fragaria ananassa	np	np	np	np	nn	nn	np	np	np	np	np	np	nn	np	nn	np	np	nn	np	np	np	nn	nn	nn	np	np	np	nn	np	np	nn	nn	nn	ll	ll	ll	ll	ll	ll	ll	ll	ll	lm	ll	ll	ll
Redgauntlet x Hapil SNP genotype data	RGxHA088	Fragaria	Fragaria ananassa	np	np	np	np	nn	nn	np	np	np	np	np	np	nn	np	nn	np	np	nn	np	np	np	nn	nn	nn	np	np	np	nn	np	np	nn	nn	nn	ll	ll	ll	ll	ll	ll	ll	ll	ll	lm	ll	ll	ll
Redgauntlet x Hapil SNP genotype data	RGxHA089	Fragaria	Fragaria ananassa	np	np	np	np	nn	nn	np	np	np	np	np	np	nn	np	nn	np	np	nn	np	np	np	nn	nn	nn	np	np	np	nn	np	np	nn	nn	nn	ll	ll	ll	ll	ll	ll	ll	ll	ll	lm	ll	ll	ll
Redgauntlet x Hapil SNP genotype data	RGxHA090	Fragaria	Fragaria ananassa	np	np	np	np	nn	nn	np	np	np	np	np	np	nn	np	nn	np	np	nn	np	np	np	nn	nn	nn	np	np	np	nn	np	np	nn	nn	nn	lm	lm	lm	lm	lm	lm	lm	lm	lm	ll	lm	lm	lm
Redgauntlet x Hapil SNP genotype data	RGxHA091	Fragaria	Fragaria ananassa	np	np	np	np	nn	nn	np	np	np	np	np	np	nn	np	nn	np	np	nn	np	np	np	nn	nn	nn	np	np	np	nn	np	np	nn	nn	nn	ll	ll	ll	ll	ll	ll	ll	ll	ll	lm	ll	ll	ll
Redgauntlet x Hapil SNP genotype data	RGxHA092	Fragaria	Fragaria ananassa	np	np	np	np	nn	np	nn	nn	nn	nn	nn	nn	np	nn	np	nn	nn	np	nn	nn	nn	np	np	np	nn	nn	nn	np	nn	nn	np	np	np	lm	lm	lm	lm	lm	lm	lm	lm	lm	ll	lm	lm	lm
Redgauntlet x Hapil SNP genotype data	RGxHA093	Fragaria	Fragaria ananassa	np	np	np	np	nn	nn	np	np	np	np	np	np	nn	np	nn	np	np	nn	np	np	np	nn	nn	nn	np	np	np	nn	np	np	nn	nn	nn	ll	ll	ll	ll	ll	ll	ll	ll	ll	lm	ll	ll	ll
Redgauntlet x Hapil SNP genotype data	RGxHA094	Fragaria	Fragaria ananassa	nn	nn	nn	nn	np	np	nn	nn	nn	nn	nn	nn	np	nn	np	nn	nn	np	nn	nn	nn	np	np	np	nn	nn	nn	np	nn	nn	np	np	np	ll	ll	ll	ll	ll	lm	lm	lm	lm	ll	lm	lm	lm
Redgauntlet x Hapil SNP genotype data	RGxHA095	Fragaria	Fragaria ananassa	nn	nn	nn	nn	np	np	nn	nn	nn	nn	nn	nn	np	nn	np	nn	nn	np	nn	nn	nn	np	np	np	nn	nn	nn	np	nn	nn	np	np	np	lm	lm	lm	lm	lm	lm	lm	lm	lm	ll	lm	lm	lm
Redgauntlet x Hapil SNP genotype data	RGxHA096	Fragaria	Fragaria ananassa	np	np	np	np	nn	nn	np	np	np	np	np	np	nn	np	nn	np	np	nn	np	np	np	nn	nn	nn	np	np	np	nn	np	np	nn	nn	nn	ll	ll	ll	ll	ll	ll	ll	ll	ll	lm	ll	ll	ll
Redgauntlet x Hapil SNP genotype data	RGxHA097	Fragaria	Fragaria ananassa	nn	nn	nn	nn	np	np	nn	nn	nn	nn	nn	nn	np	nn	np	nn	nn	np	nn	nn	nn	np	np	np	nn	nn	nn	np	nn	nn	np	np	np	lm	lm	lm	lm	lm	lm	lm	lm	lm	ll	lm	lm	lm
Redgauntlet x Hapil SNP genotype data	RGxHA1098	Fragaria	Fragaria ananassa	np	np	np	np	nn	nn	np	np	np	np	np	np	nn	np	nn	np	np	nn	np	np	np	nn	nn	nn	np	np	np	nn	np	np	nn	nn	nn	lm	lm	lm	lm	lm	lm	lm	lm	lm	ll	lm	lm	lm
Redgauntlet x Hapil SNP genotype data	RGxHA100	Fragaria	Fragaria ananassa	np	np	np	np	nn	nn	np	np	np	np	np	np	nn	np	nn	np	np	nn	np	np	np	nn	nn	nn	np	np	np	nn	np	np	nn	nn	nn	ll	ll	ll	ll	ll	ll	ll	ll	ll	lm	ll	ll	ll
Redgauntlet x Hapil SNP genotype data	RGxHA101	Fragaria	Fragaria ananassa	np	np	np	np	nn	nn	np	np	np	np	np	np	nn	np	nn	np	np	nn	np	np	np	nn	nn	nn	np	np	np	nn	np	np	nn	nn	nn	lm	lm	lm	lm	lm	lm	lm	lm	lm	ll	lm	lm	lm
Redgauntlet x Hapil SNP genotype data	RGxHA102	Fragaria	Fragaria ananassa	np	np	np	np	nn	nn	np	np	np	np	np	np	nn	np	nn	np	np	nn	np	np	np	nn	nn	nn	np	np	np	nn	np	np	nn	nn	nn	lm	lm	lm	lm	lm	lm	lm	lm	lm	ll	lm	lm	lm
Redgauntlet x Hapil SNP genotype data	RGxHA103	Fragaria	Fragaria ananassa	nn	nn	nn	nn	np	np	nn	nn	nn	nn	nn	nn	np	nn	np	nn	nn	np	nn	nn	nn	np	np	np	nn	nn	nn	np	nn	nn	np	np	np	ll	ll	ll	ll	ll	ll	ll	ll	ll	lm	ll	ll	ll
Redgauntlet x Hapil SNP genotype data	RGxHA1104	Fragaria	Fragaria ananassa	np	np	np	np	nn	nn	np	np	np	np	np	np	nn	np	nn	np	np	nn	np	np	np	nn	nn	nn	np	np	np	nn	np	np	nn	nn	nn	lm	lm	lm	lm	lm	lm	lm	lm	lm	ll	lm	lm	lm
Redgauntlet x Hapil SNP genotype data	RGxHA1105	Fragaria	Fragaria ananassa	nn	nn	nn	nn	np	np	nn	nn	nn	nn	nn	nn	np	nn	np	nn	nn	np	nn	nn	nn	np	np	np	nn	nn	nn	np	nn	nn	np	np	np	lm	lm	lm	lm	lm	lm	lm	lm	lm	ll	lm	lm	lm
Redgauntlet x Hapil SNP genotype data	RGxHA106	Fragaria	Fragaria ananassa	np	np	np	np	nn	nn	np	np	np	np	np	np	nn	np	nn	np	np	nn	np	np	np	nn	nn	nn	np	np	np	nn	np	np	nn	nn	nn	ll	ll	ll	ll	ll	ll	ll	ll	ll	lm	ll	ll	ll
Redgauntlet x Hapil SNP genotype data	RGxHA107	Fragaria	Fragaria ananassa	nn	nn	nn	nn	np	np	nn	nn	nn	nn	nn	nn	np	nn	np	nn	nn	np	nn	nn	nn	np	np	np	nn	nn	nn	np	nn	nn	np	np	np	ll	ll	ll	ll	ll	ll	ll	ll	ll	lm	ll	ll	ll
Redgauntlet x Hapil SNP genotype data	RGxHA108	Fragaria	Fragaria ananassa	np	np	np	np	nn	nn	np	np	np	np	np	np	nn	np	nn	np	np	nn	np	np	np	nn	nn	nn	np	np	np	nn	np	np	nn	nn	nn	lm	lm	lm	lm	lm	lm	lm	lm	lm	ll	lm	lm	lm
Redgauntlet x Hapil SNP genotype data	RGxHA109	Fragaria	Fragaria ananassa	np	np	np	np	nn	nn	np	np	np	np	np	np	nn	np	nn	np	np	nn	np	np	np	nn	nn	nn	np	np	np	nn	np	np	nn	nn	nn	ll	ll	ll	ll	ll	ll	ll	ll	ll	lm	ll	ll	ll
Redgauntlet x Hapil SNP genotype data	RGxHA110	Fragaria	Fragaria ananassa	nn	nn	nn	nn	np	np	nn	nn	nn	nn	nn	nn	np	nn	np	nn	nn	np	nn	nn	nn	np	np	np	nn	nn	nn	np	nn	nn	np	np	np	ll	ll	ll	ll	ll	ll	ll	ll	ll	lm	ll	ll	ll
Redgauntlet x Hapil SNP genotype data	RGxHA111	Fragaria	Fragaria ananassa	np	np	np	np	nn	nn	np	np	np	np	np	np	nn	np	nn	np	np	nn	np	np	np	nn	nn	nn	np	np	np	nn	np	np	nn	nn	nn	ll	ll	ll	ll	ll	ll	ll	ll	ll	lm	ll	ll	ll
Redgauntlet x Hapil SNP genotype data	RGxHA112	Fragaria	Fragaria ananassa	np	np	np	np	nn	nn	np	np	np	np	np	np	nn	np	nn	np	np	nn	np	np	np	nn	nn	nn	np	np	np	nn	np	np	nn	nn	nn	ll	ll	ll	ll	ll	ll	ll	ll	ll	lm	ll	ll	ll
Redgauntlet x Hapil SNP genotype data	RGxHA1113	Fragaria	Fragaria ananassa	np	np	np	np	nn	nn	np	np	np	np	np	np	nn	np	nn	np	np	nn	np	np	np	nn	nn	nn	np	np	np	nn	np	np	nn	nn	nn	ll	ll	ll	ll	ll	ll	ll	ll	ll	lm	ll	ll	ll
Redgauntlet x Hapil SNP genotype data	RGxHA115	Fragaria	Fragaria ananassa	nn	nn	nn	nn	np	np	nn	nn	nn	nn	nn	nn	np	nn	np	nn	nn	np	nn	nn	nn	np	np	np	nn	nn	nn	np	nn	nn	np	np	np	lm	lm	lm	lm	lm	lm	lm	lm	lm	ll	lm	lm	lm
Redgauntlet x Hapil SNP genotype data	RGxHA116	Fragaria	Fragaria ananassa	nn	nn	np	np	nn	nn	np	np	np	np	np	np	nn	np	nn	np	np	nn	np	np	np	nn	nn	nn	np	np	np	nn	np	np	nn	nn	nn	lm	lm	lm	lm	lm	lm	lm	lm	lm	ll	lm	lm	lm
Redgauntlet x Hapil SNP genotype data	RGxHA117	Fragaria	Fragaria ananassa	nn	nn	nn	nn	np	np	nn	nn	nn	nn	nn	nn	np	nn	np	nn	nn	np	nn	nn	nn	np	np	np	nn	nn	nn	np	nn	nn	np	np	np	ll	ll	ll	ll	ll	ll	ll	ll	ll	lm	ll	ll	ll
Redgauntlet x Hapil SNP genotype data	RGxHA118	Fragaria	Fragaria ananassa	np	np	np	np	nn	nn	np	np	np	np	np	np	nn	np	nn	np	np	nn	np	np	np	nn	nn	nn	np	np	np	nn	np	np	nn	nn	nn	ll	ll	ll	ll	ll	ll	ll	ll	ll	lm	ll	ll	ll
Redgauntlet x Hapil SNP genotype data	RGxHA119	Fragaria	Fragaria ananassa	np	np	np	np	nn	nn	np	np	np	np	np	np	nn	np	nn	np	np	nn	np	np	np	nn	nn	nn	np	np	np	nn	np	np	nn	nn	nn	lm	lm	lm	lm	lm	lm	lm	lm	lm	ll	lm	lm	lm
Redgauntlet x Hapil SNP genotype data	RGxHA120	Fragaria	Fragaria ananassa	np	np	np	np	nn	nn	np	np	np	np	np	np	nn	np	nn	np	np	nn	np	nn	np	nn	nn	nn	np	np	np	nn	np	np	nn	nn	nn	lm	lm	lm	lm	lm	lm	lm	lm	lm	ll	lm	lm	lm
Redgauntlet x Hapil SNP genotype data	RGxHA121	Fragaria	Fragaria ananassa	np	np	np	np	nn	nn	np	np	np	np	np	np	nn	np	nn	np	np	nn	np	np	np	nn	nn	nn	np	np	np	nn	np	np	nn	nn	nn	lm	lm	lm	lm	lm	lm	lm	lm	lm	ll	lm	lm	lm
Redgauntlet x Hapil SNP genotype data	RGxHA122	Fragaria	Fragaria ananassa	nn	nn	nn	nn	np	np	nn	nn	nn	nn	nn	nn	np	nn	np	nn	nn	np	nn	nn	nn	np	np	np	nn	nn	nn	np	nn	nn	np	np	np	lm	lm	lm	lm	lm	lm	lm	lm	lm	ll	lm	lm	lm
Redgauntlet x Hapil SNP genotype data	RGxHA123	Fragaria	Fragaria ananassa	np	np	np	np	nn	nn	np	np	np	np	np	np	nn	np	nn	np	np	nn	np	np	np	nn	nn	nn	np	np	np	nn	np	np	nn	nn	nn	ll	ll	ll	ll	ll	ll	ll	ll	ll	lm	ll	ll	ll
Redgauntlet x Hapil SNP genotype data	RGxHA124	Fragaria	Fragaria ananassa	nn	nn	nn	nn	np	np	nn	nn	nn	nn	nn	nn	np	nn	np	nn	nn	np	nn	nn	nn	np	np	np	nn	nn	nn	np	nn	nn	np	np	np	ll	ll	ll	ll	ll	ll	ll	ll	ll	lm	ll	ll	ll
Redgauntlet x Hapil SNP genotype data	RGxHA126	Fragaria	Fragaria ananassa	np	np	np	np	nn	nn	np	np	np	np	np	np	nn	np	nn	np	np	nn	np	np	np	nn	nn	nn	np	np	np	nn	np	np	nn	nn	nn	lm	lm	lm	lm	lm	lm	lm	lm	lm	ll	lm	lm	lm
Redgauntlet x Hapil SNP genotype data	RGxHA127	Fragaria	Fragaria ananassa	np	np	np	np	nn	nn	np	np	np	np	np	np	nn	np	nn	np	np	nn	np	np	np	nn	nn	nn	np	np	np	nn	np	np	nn	np	np	ll	ll	ll	ll	ll	ll	ll	ll	ll	lm	ll	ll	ll
Redgauntlet x Hapil SNP genotype data	RGxHA128	Fragaria	Fragaria ananassa	nn	nn	nn	nn	np	np	nn	nn	nn	nn	nn	nn	np	nn	np	nn	nn	np	nn	nn	nn	np	np	np	nn	nn	nn	np	nn	nn	np	np	np	lm	lm	lm	lm	lm	lm	lm	lm	lm	ll	lm	lm	lm
Redgauntlet x Hapil SNP genotype data	RGxHA129	Fragaria	Fragaria ananassa	np	np	np	np	nn	nn	np	np	np	np	np	np	nn	np	nn	np	np	nn	np	np	np	nn	nn	nn	np	np	np	nn	np	np	nn	nn	nn	lm	lm	lm	lm	lm	lm	lm	lm	lm	ll	lm	lm	lm
Redgauntlet x Hapil SNP genotype data	RGxHA1130	Fragaria	Fragaria ananassa	nn	nn	nn	nn	np	np	nn	nn	nn	nn	nn	nn	np	nn	np	nn	nn	np	nn	nn	nn	np	np	np	nn	nn	nn	np	nn	nn	np	np	np	lm	lm	lm	lm	lm	lm	lm	lm	lm	ll	lm	lm	lm
Redgauntlet x Hapil SNP genotype data	RGxHA131	Fragaria	Fragaria ananassa	np	np	np	np	nn	nn	np	np	np	np	nn	nn	np	nn	np	nn	nn	np	nn	nn	nn	np	np	np	nn	nn	nn	np	nn	nn	np	np	np	ll	ll	ll	ll	ll	ll	ll	ll	ll	lm	ll	ll	ll
Redgauntlet x Hapil SNP genotype data	RGxHA132	Fragaria	Fragaria ananassa	np	np	np	np	nn	nn	np	np	np	np	np	np	nn	np	nn	np	np	nn	np	np	np	nn	nn	nn	np	np	np	nn	np	np	nn	nn	nn	ll	ll	ll	ll	ll	ll	ll	ll	ll	lm	ll	ll	ll
Redgauntlet x Hapil SNP genotype data	RGxHA133	Fragaria	Fragaria ananassa	nn	nn	nn	nn	np	np	nn	nn	nn	nn	nn	nn	np	nn	np	nn	nn	np	nn	nn	nn	np	np	np	nn	nn	nn	np	nn	nn	np	np	np	ll	ll	ll	ll	ll	ll	ll	ll	ll	lm	ll	ll	ll
Redgauntlet x Hapil SNP genotype data	RGxHA134	Fragaria	Fragaria ananassa	np	np	np	np	nn	nn	nn	nn	nn	nn	nn	nn	np	nn	np	nn	nn	np	nn	nn	nn	np	np	np	nn	nn	nn	np	nn	nn	np	np	np	lm	lm	lm	lm	lm	lm	lm	lm	lm	ll	lm	lm	lm
Redgauntlet x Hapil SNP genotype data	RGxHA135	Fragaria	Fragaria ananassa	np	np	np	np	nn	nn	np	np	np	np	np	np	nn	np	nn	np	np	nn	np	np	np	nn	nn	nn	np	np	np	nn	np	np	nn	nn	nn	ll	ll	ll	ll	ll	ll	ll	ll	ll	lm	ll	ll	ll
Redgauntlet x Hapil SNP genotype data	RGxHA136	Fragaria	Fragaria ananassa	np	np	np	np	nn	nn	np	np	np	np	np	np	nn	np	nn	np	np	nn	np	np	np	nn	nn	nn	np	np	np	nn	np	np	nn	nn	nn	ll	ll	ll	ll	ll	ll	ll	ll	ll	lm	ll	ll	ll
Redgauntlet x Hapil SNP genotype data	RGxHA137	Fragaria	Fragaria ananassa	nn	nn	nn	nn	np	np	nn	nn	nn	nn	nn	nn	np	nn	np	nn	nn	np	nn	nn	nn	np	np	np	nn	nn	nn	np	nn	nn	np	np	np	lm	lm	lm	lm	lm	lm	lm	lm	lm	ll	lm	lm	lm
Redgauntlet x Hapil SNP genotype data	RGxHA138	Fragaria	Fragaria ananassa	nn	nn	nn	nn	np	np	nn	nn	nn	nn	nn	nn	np	nn	np	nn	nn	np	nn	nn	nn	np	np	np	nn	nn	nn	np	nn	nn	np	np	np	lm	lm	lm	lm	lm	lm	lm	lm	lm	ll	lm	lm	lm
Redgauntlet x Hapil SNP genotype data	RGxHA139	Fragaria	Fragaria ananassa	np	np	np	np	nn	nn	np	np	np	np	np	np	nn	np	nn	np	np	nn	np	np	np	nn	nn	nn	np	np	np	np	nn	nn	np	np	np	ll	ll	ll	ll	ll	ll	ll	ll	ll	lm	ll	ll	ll
Redgauntlet x Hapil SNP genotype data	RGxHA140	Fragaria	Fragaria ananassa	np	np	np	np	nn	nn	np	np	np	np	np	np	nn	np	nn	np	np	nn	np	np	np	nn	nn	nn	np	np	np	nn	np	np	nn	nn	nn	lm	lm	lm	lm	lm	lm	lm	lm	lm	ll	lm	lm	lm
Redgauntlet x Hapil SNP genotype data	RGxHA141	Fragaria	Fragaria ananassa	np	np	np	np	nn	nn	np	np	np	np	np	np	nn	np	nn	np	np	nn	np	np	np	nn	nn	nn	np	np	np	nn	np	np	nn	nn	nn	lm	lm	lm	lm	lm	lm	lm	lm	lm	ll	lm	lm	lm
Redgauntlet x Hapil SNP genotype data	RGxHA142	Fragaria	Fragaria ananassa	nn	nn	nn	nn	np	np	nn	nn	nn	nn	nn	nn	np	nn	np	nn	nn	np	nn	nn	nn	np	np	np	nn	nn	nn	np	nn	nn	np	np	np	lm	lm	lm	lm	lm	lm	lm	lm	lm	ll	lm	lm	lm
Redgauntlet x Hapil SNP genotype data	RGxHA143	Fragaria	Fragaria ananassa	np	np	np	np	nn	nn	np	np	np	np	np	np	nn	np	nn	np	np	nn	np	np	np	nn	nn	nn	np	np	np	nn	np	np	nn	nn	nn	lm	lm	lm	lm	lm	lm	lm	lm	lm	ll	lm	lm	lm
Redgauntlet x Hapil SNP genotype data	RGxHA144	Fragaria	Fragaria ananassa	nn	nn	nn	nn	np	np	nn	nn	nn	nn	nn	nn	np	nn	np	nn	nn	np	nn	nn	nn	np	np	np	nn	nn	nn	np	nn	nn	np	np	np	lm	lm	lm	lm	lm	lm	lm	lm	lm	ll	lm	lm	lm
Redgauntlet x Hapil SNP genotype data	RGxHA145	Fragaria	Fragaria ananassa	nn	nn	nn	nn	np	np	nn	nn	nn	nn	nn	nn	np	nn	np	nn	nn	np	nn	nn	nn	np	np	np	nn	nn	nn	np	nn	nn	np	np	np	ll	ll	ll	ll	ll	ll	ll	ll	ll	lm	ll	ll	ll
Redgauntlet x Hapil SNP genotype data	RGxHA146	Fragaria	Fragaria ananassa	nn	nn	nn	nn	np	np	nn	nn	nn	nn	nn	nn	np	nn	np	nn	nn	np	nn	nn	nn	np	np	np	nn	nn	nn	np	nn	nn	np	np	np	lm	lm	lm	lm	lm	lm	lm	lm	lm	ll	lm	lm	lm
Redgauntlet x Hapil SNP genotype data	RGxHA147	Fragaria	Fragaria ananassa	np	np	np	np	nn	nn	np	np	np	np	np	np	nn	np	nn	np	np	nn	np	np	np	nn	nn	nn	np	np	np	nn	np	np	nn	nn	nn	lm	lm	lm	lm	lm	lm	lm	lm	lm	ll	lm	lm	lm
Redgauntlet x Hapil SNP genotype data	RGxHA148	Fragaria	Fragaria ananassa	nn	nn	nn	nn	np	np	nn	nn	nn	nn	nn	nn	np	nn	np	nn	nn	np	nn	nn	np	nn	nn	nn	np	np	np	nn	np	np	nn	nn	nn	ll	ll	ll	ll	ll	ll	ll	ll	ll	lm	ll	ll	ll
Redgauntlet x Hapil SNP genotype data	RGxHA149	Fragaria	Fragaria ananassa	np	np	np	np	nn	nn	np	np	np	np	np	np	nn	np	nn	np	np	nn	np	np	np	nn	nn	nn	np	np	np	nn	np	np	nn	nn	nn	lm	lm	lm	lm	lm	lm	lm	lm	lm	ll	lm	lm	lm
Redgauntlet x Hapil SNP genotype data	RGxHA150	Fragaria	Fragaria ananassa	np	np	np	np	nn	nn	np	np	np	np	np	np	nn	np	nn	np	np	nn	np	np	np	nn	nn	nn	np	np	np	nn	np	np	nn	nn	nn	lm	lm	lm	lm	lm	lm	lm	lm	lm	ll	lm	lm	lm
Redgauntlet x Hapil SNP genotype data	RGxHA152	Fragaria	Fragaria ananassa	np	np	np	np	nn	nn	np	np	np	np	np	np	nn	np	nn	np	np	nn	np	np	np	nn	nn	nn	np	np	np	nn	np	np	nn	nn	nn	lm	lm	lm	lm	lm	lm	lm	lm	lm	ll	lm	lm	lm
Redgauntlet x Hapil SNP genotype data	RGxHA153	Fragaria	Fragaria ananassa	nn	nn	nn	nn	np	np	nn	nn	nn	nn	nn	nn	np	nn	np	nn	nn	np	nn	nn	nn	np	np	np	nn	nn	nn	np	nn	nn	np	np	np	ll	ll	ll	ll	ll	ll	ll	ll	ll	lm	ll	ll	ll
Redgauntlet x Hapil SNP genotype data	RGxHA154	Fragaria	Fragaria ananassa	nn	nn	nn	nn	np	np	nn	nn	nn	nn	nn	nn	np	nn	np	nn	nn	np	nn	nn	nn	np	np	np	nn	nn	nn	np	nn	nn	np	np	np	lm	lm	lm	lm	lm	lm	lm	lm	lm	ll	lm	lm	lm
Redgauntlet x Hapil SNP genotype data	RGxHA155	Fragaria	Fragaria ananassa	nn	nn	nn	nn	np	np	nn	nn	nn	nn	nn	nn	np	nn	np	nn	nn	np	nn	nn	nn	np	np	np	nn	nn	nn	np	nn	nn	np	np	np	lm	lm	lm	lm	lm	lm	lm	lm	ll	lm	ll	ll	ll
Redgauntlet x Hapil SNP genotype data	RGxHA156	Fragaria	Fragaria ananassa	nn	nn	nn	nn	np	np	nn	nn	nn	nn	nn	nn	np	nn	np	nn	nn	np	nn	nn	nn	np	np	np	nn	nn	nn	np	nn	nn	np	np	np	lm	lm	lm	lm	lm	lm	lm	lm	lm	ll	lm	lm	lm
Redgauntlet x Hapil SNP genotype data	RGxHA157	Fragaria	Fragaria ananassa	np	np	np	np	nn	nn	np	np	np	np	np	np	nn	np	nn	np	np	nn	np	np	np	nn	nn	nn	np	np	np	nn	np	np	nn	nn	nn	ll	ll	ll	ll	ll	ll	ll	ll	ll	lm	ll	ll	ll
Redgauntlet x Hapil SNP genotype data	RGxHA158	Fragaria	Fragaria ananassa	nn	nn	nn	nn	np	np	nn	nn	nn	nn	nn	nn	np	nn	np	nn	nn	np	nn	nn	nn	np	np	np	nn	nn	nn	np	nn	nn	np	np	np	lm	lm	lm	lm	lm	lm	lm	lm	lm	ll	lm	lm	lm
Redgauntlet x Hapil SNP genotype data	RGxHA159	Fragaria	Fragaria ananassa	np	np	np	np	nn	nn	np	np	np	np	np	np	nn	np	nn	np	np	nn	np	np	np	nn	nn	nn	np	np	np	nn	np	np	nn	nn	nn	lm	lm	lm	lm	lm	lm	lm	lm	lm	ll	lm	lm	lm
Redgauntlet x Hapil SNP genotype data	RGxHA160	Fragaria	Fragaria ananassa	nn	nn	nn	nn	np	np	nn	nn	nn	nn	nn	nn	np	nn	np	nn	nn	np	nn	nn	nn	np	np	np	np	np	np	nn	np	np	nn	nn	nn	lm	lm	lm	lm	lm	lm	lm	lm	lm	ll	lm	lm	lm
Redgauntlet x Hapil SNP genotype data	RGxHA161	Fragaria	Fragaria ananassa	nn	nn	nn	nn	np	np	nn	nn	nn	nn	nn	nn	np	nn	np	nn	nn	np	nn	nn	nn	np	np	np	nn	nn	nn	np	nn	nn	np	np	np	lm	lm	lm	lm	lm	lm	lm	lm	lm	ll	lm	lm	lm
Redgauntlet x Hapil SNP genotype data	RGxHA162	Fragaria	Fragaria ananassa	nn	nn	nn	nn	np	np	nn	nn	nn	nn	nn	nn	np	nn	np	nn	nn	np	nn	nn	nn	np	np	np	nn	nn	nn	np	nn	nn	np	np	np	ll	ll	ll	ll	ll	ll	ll	ll	ll	lm	ll	ll	ll
Redgauntlet x Hapil SNP genotype data	RGxHA163	Fragaria	Fragaria ananassa	nn	nn	nn	nn	np	np	nn	nn	nn	nn	nn	nn	np	nn	np	nn	nn	np	nn	nn	nn	np	np	np	nn	nn	nn	np	nn	nn	np	np	np	lm	lm	lm	lm	lm	lm	lm	lm	lm	ll	lm	lm	lm
Redgauntlet x Hapil SNP genotype data	RGxHA164	Fragaria	Fragaria ananassa	np	np	np	np	nn	nn	np	np	np	np	np	np	nn	np	nn	np	np	nn	np	np	np	nn	nn	nn	np	np	np	nn	np	np	nn	nn	nn	lm	lm	lm	lm	lm	lm	lm	lm	lm	ll	lm	lm	lm
Redgauntlet x Hapil SNP genotype data	RGxHA165	Fragaria	Fragaria ananassa	nn	nn	nn	nn	np	np	nn	nn	nn	nn	nn	nn	np	nn	np	nn	nn	np	nn	nn	nn	np	np	np	nn	nn	nn	np	nn	nn	np	np	np	lm	lm	lm	lm	lm	lm	lm	lm	lm	ll	lm	lm	lm
Redgauntlet x Hapil SNP genotype data	RGxHA167	Fragaria	Fragaria ananassa	np	np	np	np	nn	nn	np	np	np	np	np	np	nn	np	nn	np	np	nn	np	np	np	nn	nn	nn	np	np	np	nn	np	np	nn	nn	nn	lm	lm	lm	lm	lm	lm	lm	lm	lm	ll	lm	lm	lm
Redgauntlet x Hapil SNP genotype data	RGxHA168	Fragaria	Fragaria ananassa	nn	nn	nn	nn	np	np	nn	nn	nn	nn	nn	nn	np	nn	np	nn	nn	np	nn	nn	nn	np	np	np	nn	nn	nn	np	nn	nn	np	np	np	lm	lm	lm	lm	lm	lm	lm	lm	lm	ll	lm	lm	lm
Redgauntlet x Hapil SNP genotype data	RGxHA169	Fragaria	Fragaria ananassa	np	np	np	np	nn	nn	np	np	np	np	np	np	nn	np	nn	np	np	nn	np	np	np	nn	nn	nn	np	np	np	nn	np	np	nn	nn	nn	ll	ll	ll	ll	ll	ll	ll	ll	ll	lm	ll	ll	ll
Redgauntlet x Hapil SNP genotype data	RGxHA170	Fragaria	Fragaria ananassa	np	np	np	np	nn	nn	np	np	np	np	np	np	nn	np	nn	np	np	nn	np	np	np	nn	nn	nn	np	np	np	nn	np	np	nn	np	np	lm	lm	lm	lm	lm	lm	lm	lm	lm	ll	lm	lm	lm
Redgauntlet x Hapil SNP genotype data	RGxHA172	Fragaria	Fragaria ananassa	nn	nn	nn	nn	np	np	nn	nn	nn	nn	nn	nn	np	nn	np	nn	nn	np	nn	nn	nn	np	np	np	nn	nn	nn	np	nn	nn	np	np	np	lm	lm	lm	lm	lm	lm	lm	lm	lm	ll	lm	lm	lm
Redgauntlet x Hapil SNP genotype data	RGxHA173	Fragaria	Fragaria ananassa	np	np	np	np	nn	nn	np	np	np	np	np	np	nn	np	nn	np	np	nn	np	np	np	nn	nn	nn	np	np	np	nn	np	np	nn	nn	nn	lm	lm	lm	lm	lm	lm	lm	lm	lm	ll	lm	lm	lm
Redgauntlet x Hapil SNP genotype data	RGxHA174	Fragaria	Fragaria ananassa	np	np	np	np	nn	nn	np	np	np	np	np	np	nn	np	nn	np	np	nn	np	np	np	nn	nn	nn	np	np	np	nn	np	np	nn	nn	nn	lm	lm	lm	lm	lm	lm	lm	lm	lm	ll	lm	lm	lm
Redgauntlet x Hapil SNP genotype data	RGxHA175	Fragaria	Fragaria ananassa	np	np	np	np	nn	nn	np	np	np	np	np	np	nn	np	nn	np	np	nn	np	np	np	nn	nn	nn	np	np	np	nn	np	np	nn	nn	nn	ll	ll	ll	ll	ll	ll	ll	ll	ll	lm	ll	ll	ll
Redgauntlet x Hapil SNP genotype data	RGxHA176	Fragaria	Fragaria ananassa	np	np	np	np	nn	nn	np	np	np	np	np	np	nn	np	nn	np	np	nn	np	np	np	nn	nn	nn	np	np	np	nn	np	np	nn	nn	nn	lm	lm	lm	lm	lm	lm	lm	lm	lm	ll	lm	lm	lm
Redgauntlet x Hapil SNP genotype data	RGxHA177	Fragaria	Fragaria ananassa	np	np	np	np	nn	nn	np	np	np	np	np	np	nn	np	nn	np	np	nn	np	np	np	nn	nn	nn	np	np	np	nn	np	np	nn	nn	nn	lm	lm	lm	lm	lm	lm	lm	lm	lm	ll	lm	lm	lm
Redgauntlet x Hapil SNP genotype data	RGxHA178	Fragaria	Fragaria ananassa	nn	nn	nn	nn	np	np	nn	nn	nn	nn	nn	nn	np	nn	np	nn	nn	np	nn	nn	nn	np	np	np	nn	nn	nn	np	nn	nn	np	np	np	ll	ll	ll	ll	ll	ll	ll	ll	ll	lm	ll	ll	ll
Redgauntlet x Hapil SNP genotype data	RGxHA179	Fragaria	Fragaria ananassa	np	np	np	np	nn	nn	np	np	np	np	np	np	nn	np	nn	np	np	nn	np	np	np	nn	nn	nn	np	np	np	nn	np	np	nn	nn	nn	lm	lm	lm	lm	lm	lm	lm	lm	lm	ll	lm	lm	lm
Redgauntlet x Hapil SNP genotype data	RGxHA180	Fragaria	Fragaria ananassa	np	np	np	np	nn	nn	nn	nn	nn	nn	nn	nn	np	nn	np	nn	nn	np	nn	nn	nn	np	np	np	nn	nn	nn	np	nn	nn	np	np	np	ll	ll	ll	ll	ll	ll	ll	ll	ll	lm	ll	ll	ll
Redgauntlet x Hapil SNP genotype data	RGxHA182	Fragaria	Fragaria ananassa	np	np	np	np	nn	nn	np	np	np	np	np	np	nn	np	nn	np	np	nn	np	np	np	nn	nn	nn	np	np	np	nn	np	np	nn	nn	nn	ll	ll	ll	ll	ll	ll	ll	ll	ll	lm	ll	ll	ll
Redgauntlet x Hapil SNP genotype data	RGxHA184	Fragaria	Fragaria ananassa	np	np	np	np	nn	nn	np	np	np	np	np	np	nn	np	nn	np	np	nn	np	np	np	nn	nn	nn	np	np	np	nn	np	np	nn	nn	nn	lm	lm	lm	lm	lm	lm	lm	lm	lm	ll	lm	lm	lm
Redgauntlet x Hapil SNP genotype data	RGxHA185	Fragaria	Fragaria ananassa	nn	nn	nn	nn	np	np	nn	nn	nn	nn	nn	nn	np	nn	np	nn	nn	np	nn	nn	nn	np	np	np	nn	nn	nn	np	nn	nn	np	np	np	ll	ll	ll	ll	ll	ll	ll	ll	ll	lm	ll	ll	ll
Redgauntlet x Hapil SNP genotype data	RGxHA186	Fragaria	Fragaria ananassa	np	np	np	np	nn	nn	np	np	np	np	np	np	nn	np	nn	np	np	nn	np	np	np	nn	nn	nn	np	np	np	nn	np	np	nn	nn	nn	lm	lm	lm	lm	lm	lm	lm	lm	lm	ll	lm	lm	lm
Redgauntlet x Hapil SNP genotype data	RGxHA187	Fragaria	Fragaria ananassa	nn	nn	nn	nn	np	np	nn	nn	nn	nn	nn	nn	np	nn	np	nn	nn	np	nn	nn	nn	np	np	np	nn	nn	nn	np	nn	nn	np	np	np	ll	ll	ll	ll	ll	ll	ll	ll	ll	lm	ll	ll	ll
Redgauntlet x Hapil SNP genotype data	RGxHA188	Fragaria	Fragaria ananassa	np	np	np	np	nn	nn	np	np	np	np	np	np	nn	np	nn	np	np	nn	np	np	np	nn	nn	nn	np	np	np	nn	np	np	nn	nn	nn	lm	lm	lm	lm	lm	lm	lm	lm	lm	ll	lm	lm	lm
[truncated: 5,000 more columns]
